# Supplementary material for: Is Personalized Mechanical Thrombectomy Based on Clot Characteristics Feasible? A Radiomics Model Using NCECT to Predict FPE in AIS Patients Undergoing Thromboaspiration
Source: J Clin Med. 2025 Jun 6;14(12):4027. doi: 10.3390/jcm14124027 (PMC12193724; doi:10.3390/jcm14124027)
Supplement: Supplementary file 1 [file jcm-14-04027-s001.zip]

Archive with 1 entries (1 files):
- jcm-3674522-supplementary.pdf
